# Supplementary material for: Statistical Conceptualisation of Mood Instability: A Systematic Review
Source: Brain Sci. 2025 Sep 29;15(10):1059. doi: 10.3390/brainsci15101059 (PMC12563519; doi:10.3390/brainsci15101059)
Supplement: Supplementary file 1 [file brainsci-15-01059-s001.zip]

Archive with 1 entries (1 files):
- brainsci-3832034-supplementary.pdf
